# Supplementary material for: Identification of Gene–Allele System Conferring Alkali-Tolerance at Seedling Stage in Northeast China Soybean Germplasm
Source: Int J Mol Sci. 2024 Mar 4;25(5):2963. doi: 10.3390/ijms25052963 (PMC10931751; doi:10.3390/ijms25052963)
Supplement: Supplementary file 1 [file ijms-25-02963-s001.zip]

Archive with 1 entries (1 files):
- ijms-2820129-supplementary.pdf
